# Supplementary material for: Contribution of fracture healing in paediatric DMP zone fracture patients using the pry lever technique
Source: Front Pediatr. 2024 Nov 1;12:1456136. doi: 10.3389/fped.2024.1456136 (PMC11563819; doi:10.3389/fped.2024.1456136)
Supplement: Supplementary file 1 [file Table1.xlsx]

## Sheet: Sheet1
		cut group	Kerr's needle set
		n=50 mean (SD)	n=25 mean (SD)	p value*
Radial height
Injury (mm)		6.7 (2.9)	7.9(2.6)	0.188
First post-op (mm)		10.5 (2.3)	11.2 (2.3)	0.348
Union (mm)		10.2 (2.3)	11.2 (1.9)	0.605
Radial inclination
Injury x-rays (°)		11.6 (6.5)	9.7 (4.2)	0.257
First post-op (°)		19.5 (4.4)	17.6 (4.3)	0.943
Union (°)		21.5 (4.6)	20.3 (3.6)	0.85
Volar tilt
Injury (°)		-16.9 (7.4)	-15.4 (5.8)	0.516
First post-op (°)		4.7 (2.3)	3.8 (2.7)	0.258
Union (°)		5.0 (2.2)	4.5 (1.7)	0.451
